# Supplementary material for: Immunomodulatory Effects of Endoscopic Ultrasound-Guided Thermal Ablation in Patients with Pancreatic Ductal Adenocarcinoma
Source: Cancers (Basel). 2023 Jul 21;15(14):3704. doi: 10.3390/cancers15143704 (PMC10378428; doi:10.3390/cancers15143704)
Supplement: Supplementary file 1 [file cancers-15-03704-s001.zip]

Archive with 1 entries (1 files):
- cancers-2455601-supplementary.pdf
